# Supplementary material for: A systematic review of federated learning applications for biomedical data
Source: PLOS Digit Health. 2022 May 19;1(5):e0000033. doi: 10.1371/journal.pdig.0000033 (PMC9931322; doi:10.1371/journal.pdig.0000033)
Supplement: S3 Table — (XLSX) [file pdig.0000033.s003.xlsx]

## Sheet: Sheet1
	Title	Abstract	Introduction		Methods															Results							Discussion			Other information
Study	Identify the study as developing and/or validating a multivariable prediction model, the target population, and the outcome to be predicted	Provide a summary of objectives, study design, setting, participants, sample size, predictors, outcome, statistical analysis, results, and conclusions	Explain the medical context (including whether diagnostic or prognostic) and rationale for developing or validating the multivariable prediction model, including references to existing models.	Specify the objectives, including whether the study describes the development or validation of the model or both	Describe the study design or source of data (e.g., randomized trial, cohort, or registry data), separately for the development and validation data sets, if applicable.	Specify the key study dates, including start of accrual; end of accrual; and, if applicable, end of follow-up.	Specify key elements of the study setting (e.g., primary care, secondary care, general population) including number and location of centres.	Describe eligibility criteria for participants	Give details of treatments received, if relevant	Clearly define the outcome that is predicted by the prediction model, including how and when assessed	Report any actions to blind assessment of the outcome to be predicted.	Clearly define all predictors used in developing or validating the multivariable prediction model, including how and when they were measured.	Report any actions to blind assessment of predictors for the outcome and other predictors	Explain how the study size was arrived at	Describe how missing data were handled (e.g., complete-case analysis, single imputation, multiple imputation) with details of any imputation method.	Describe how predictors were handled in the analyses	Specify type of model, all model-building procedures (including any predictor selection), and method for internal validation.	Specify all measures used to assess model performance and, if relevant, to compare multiple models	Provide details on how risk groups were created, if done	Describe the flow of participants through the study, including the number of participants with and without the outcome and, if applicable, a summary of the follow-up time. A diagram may be helpful	Describe the characteristics of the participants (basic demographics, clinical features, available predictors), including the number of participants with missing data for predictors and outcome.	Specify the number of participants and outcome events in each analysis.	If done, report the unadjusted association between each candidate predictor and outcome	Present the full prediction model to allow predictions for individuals (i.e., all regression coefficients, and model intercept or baseline survival at a given time point).	Explain how to the use the prediction model	Report performance measures (with CIs) for the prediction model	Discuss any limitations of the study (such as nonrepresentative sample, few events per predictor, missing data).	Give an overall interpretation of the results, considering objectives, limitations, and results from similar studies, and other relevant evidence	Discuss the potential clinical use of the model and implications for future research	Provide information about the availability of supplementary resources, such as study protocol, Web calculator, and data sets	Give the source of funding and the role of the funders for the present study.
Bogowicz, Marta, et al. "Privacy-preserving distributed learning of radiomics to predict overall survival and HPV status in head and neck cancer." Scientific reports 10.1 (2020): 1-10.	Yes	Yes	Yes	Yes	Yes	No	Yes	Yes	Yes	Yes	N/A	Yes	N/A	o	Yes	Yes	Yes	Yes	N/A	Yes	Yes	Yes	N/A	Yes	Yes	Yes	Yes	Yes	Yes	Yes	Yes
Deist, Timo M., et al. "Distributed learning on 20 000+ lung cancer patients–The Personal Health Train." Radiotherapy and Oncology 144 (2020): 189-200.	No	Yes	Yes	Yes	Yes	Yes	Yes	Yes	Yes	Yes	N/A	Yes	N/A	Yes	Yes	Yes	Yes	Yes	N/A	Yes	Yes	Yes	N/A	Yes	Yes	Yes	Yes	Yes	Yes	Yes	Yes
Deist, Timo M., et al. "Infrastructure and distributed learning methodology for privacy-preserving multi-centric rapid learning health care: euroCAT." Clinical and translational radiation oncology 4 (2017): 24-31.	No	Yes	No	Yes	Yes	No	Yes	Yes	n/a	Yes	n/a	Yes	N/A	No	Yes	Yes	Yes	Yes	N/A	Yes	Yes	Yes	No	Yes	Yes	Yes	Yes	Yes	Yes	Yes	Yes
Huang, Li, et al. "Patient clustering improves efficiency of federated machine learning to predict mortality and hospital stay time using distributed electronic medical records." Journal of biomedical informatics 99 (2019): 103291.	Yes	No	Yes	Yes	Yes	No	Yes	No	N/A	Yes	N/A	No	N/A	Yes	No	Yes	Yes	Yes	N/A	No	No	Yes	N/A	No	Yes	Yes	Yes	Yes	Yes	Yes	Yes
Jochems, Arthur, et al. "Developing and validating a survival prediction model for NSCLC patients through distributed learning across 3 countries." International Journal of Radiation Oncology* Biology* Physics 99.2 (2017): 344-352.	Yes	Yes	Yes	Yes	Yes	Yes	Yes	Yes	Yes	Yes	n/a	Yes	N/A	Yes	No	Yes	Yes	Yes	N/A	No	Yes	Yes	No	Yes	No	Yes	Yes	Yes	Yes	Yes	Yes
Jochems, Arthur, et al. "Distributed learning: developing a predictive model based on data from multiple hospitals without data leaving the hospital–a real life proof of concept." Radiotherapy and Oncology 121.3 (2016): 459-467.	Yes	Yes	Yes	Yes	Yes	No	Yes	Yes	Yes	Yes	n/a	Yes	n/a	No	No	Yes	Yes	Yes	N/A	No	Yes	Yes	No	No	Yes	Yes	Yes	Yes	Yes	Yes	Yes
Li, Jin, et al. "A multicenter random forest model for effective prognosis prediction in collaborative clinical research network." Artificial Intelligence in Medicine 103 (2020): 101814.	Yes	Yes	Yes	Yes	Yes	Yes	Yes	Yes	Yes	Yes	n/a	Yes	n/a	Yes	No	Yes	Yes	Yes	N/A	Yes	Yes	Yes	No	yes	Yes	Yes	No	Yes	Yes	Yes	Yes
Li X, Gu Y, Dvornek N, et al. Multi-site fMRI analysis using privacy-preserving federated learning and domain adaptation: ABIDE results. Medical Image Analysis. 2020 Oct;65:101765. DOI: 10.1016/j.media.2020.101765 Add to Citavi project by DOI	Yes	Yes	Yes	Yers	Yes	No	Yes	No	N/A	Yes	n/a	Yes	n/a	No	No	Yes	Yes	Yes	N/A	No	No	yes	No	Yes	yes	Yes	Yes	yes	yes	yes	Yes
Remedios, Samuel, et al. "Distributed deep learning for robust multi-site segmentation of CT imaging after traumatic brain injury." Medical Imaging 2019: Image Processing. Vol. 10949. International Society for Optics and Photonics, 2019.	Yes	Yes	Yes	Yes	Yes	No	Yes	Yes	N/A	Yes	N/A	Yes	N/A	No	No	Yes	Yes	Yes	N/A	Yes	Yes	Yes	No	N/A	Yes	Yes	Yes	Yes	Yes	Yes	Yes
Remedios, Samuel W., et al. "Distributed deep learning across multisite datasets for generalized ct hemorrhage segmentation." Medical physics 47.1 (2020): 89-98.	Yes	Yes	Yes	Yes	Yes	No	Yes	Yes	N/A	Yes	N/A	Yes	N/A	No	No	Yes	Yes	Yes	N/A	Yes	Yes	Yes	No	N/A	Yes	Yes	Yes	Yes	Yes	Yes	Yes
Sheller, Micah J., et al. "Federated learning in medicine: facilitating multi-institutional collaborations without sharing patient data." Scientific reports 10.1 (2020): 1-12.	Yes	Yes	Yes	Yes	Yes	Yes	Yes	No	N/A	Yes	N/A	Yes	N/a	No	No	Yes	Yes	Yes	N/A	Yes	Yes	Yes	No	Yes	Yes	Yes	Yes	Yes	Yes	Yes	Yes
Tian, Yu, et al. "Establishment and Evaluation of a Multicenter Collaborative Prediction Model Construction Framework Supporting Model Generalization and Continuous Improvement: A Pilot Study." International Journal of Medical Informatics (2020): 104173.	Yes	Yes	Yes	Yes	Yes	No	Yes	Yes	N/A	Yes	N/A	Yes	N/a	No	No	Yes	Yes	Yes	N/A	Yes	Yes	Yes	No	Yes	Yes	Yes	Yes	Yes	Yes	Yes	Yes
Xu, Yongchao, et al. "A collaborative online AI engine for CT-based COVID-19 diagnosis." medRxiv (2020).	Yes	Yes	Yes	Yes	Yes	No	Yes	Yes	N/A	Yes	N/A	Yes	N/A	No	No	Yes	Yes	Yes	N/A	Yes	Yes	Yes	N/A	Yes	Yes	Yes	Yes	Yes	Yes	Yes	Yes
