# Supplementary material for: A systematic review of federated learning applications for biomedical data
Source: PLOS Digit Health. 2022 May 19;1(5):e0000033. doi: 10.1371/journal.pdig.0000033 (PMC9931322; doi:10.1371/journal.pdig.0000033)
Supplement: S4 Table — (XLSX) [file pdig.0000033.s004.xlsx]

## Sheet: probast
	DOMAIN 1 - Participants				DOMAIN 2 - Applicability					DOMAIN 3 - Outcome								DOMAIN 4 - Analysis										Overall Assessment
	DOMAIN 1: Participants. Were appropriate data sources used, e.g. cohort, RCT or nested case-control study data?	DOMAIN 1: Participants. Were all inclusions and exclusions of participants appropriate?	** DOMAIN 1: Participants (RISK OF BIAS) Risk of bias introduced by selection of participants	** DOMAIN 1: Participants (APPLICABILITY). Concern that the included participants and setting do not match the review question	DOMAIN 2: Predictors. Were predictors defined and assessed in a similar way for all participants?	DOMAIN 2: Predictors. Were predictor assessments made without knowledge of outcome data?	DOMAIN 2: Predictors. Are all predictors available at the time the model is intended to be used?	** DOMAIN 2: Predictors (RISK OF BIAS). Risk of bias introduced by predictors or their assessment	** DOMAIN 2: Applicability (APPLICABILITY). Concern that the definition, assessment or timing of predictors in the model do not match the review question CONCERN: (low/ high/ unclear	DOMAIN 3: Outcome. Was the outcome determined appropriately?	DOMAIN 3: Outcome. Was a pre-specified or standard outcome definition used?	DOMAIN 3: Outcome. Were predictors excluded from the outcome definition?	DOMAIN 3: Outcome. Was the outcome defined and determined in a similar way for all participants?	DOMAIN 3: Outcome. Was the outcome determined without knowledge of predictor information?	DOMAIN 3: Outcome. Was the time interval between predictor assessment and outcome determination appropriate?	** DOMAIN 3: Outcome (RISK OF BIAS). Risk of bias introduced by the outcome or its determination	** DOMAIN 3: Outcome (APPLICABILITY). Concern that the outcome, its definition, timing or determination do not match the review question	DOMAIN 4: Analysis. Were there a reasonable number of participants with the outcome?	DOMAIN 4: Analysis. Were continuous and categorical predictors handled appropriately?	DOMAIN 4: Analysis. Were all enrolled participants included in the analysis?	DOMAIN 4: Analysis. Were participants with missing data handled appropriately?	DOMAIN 4: Analysis. Was selection of predictors based on univariable analysis avoided?	DOMAIN 4: Analysis. Were complexities in the data (e.g. censoring, competing risks, sampling of controls) accounted for appropriately?	DOMAIN 4: Analysis. Were relevant model performance measures evaluated appropriately?	DOMAIN 4: Analysis. Were model overfitting and optimism in model performance accounted for?	DOMAIN 4: Analysis. Do predictors and their assigned weights in the final model correspond to the results from multivariable analysis?	** DOMAIN 4: Analysis (RISK OF BIAS). Risk of bias introduced by the analysis	** Overall Assessment. Overall judgement of risk of bias	** Overall Assessment. Overall judgement of applicability
Deist 2020	Yes	Yes	Low	Low	Yes	Unclear	Yes	Low	Low	Yes	Yes	Yes	Yes	Yes	Yes	Low	Low	Yes	Yes	No	Yes	Yes	Yes	Yes	Yes	Yes	Low	Low	High
Deist 2017	Yes	Yes	High	Low	Yes	Yes	Yes	Unclear	Low	Yes	Yes	Unclear	Unclear	No	Unclear	Unclear	High	Yes	Yes	Yes	Unclear	Unclear	Unclear	No	No	Yes	Low	Low	High
Bogowicz 2020	Yes	Yes	Unclear	Low	Yes	Yes	Yes	Low	Low	Yes	Yes	Yes	Yes	Yes	Yes	Low	Low	Yes	Yes	Unclear	Yes	Yes	Yes	Yes	Yes	Unclear	Low	Low	High
Huang 2019	Yes	Yes	Low	Low	Yes	Yes	No	High	Low	Yes	Unclear	Yes	Yes	Yes	Yes	Low	Low	Yes	Yes	No	Yes	No	Yes	Yes	Yes	Yes	Low	High	Low
Li 2020	Yes	Yes	Unclear	Low	Yes	Unclear	Yes	Unclear	Low	Yes	Yes	Yes	Yes	Yes	Yes	Low	Low	Unclear	Yes	Unclear	Unclear	Yes	Unclear	Yes	Yes	Yes	Low	Low	Low
Jochems 2016	Yes	Yes	High	Low	Yes	Yes	Yes	Low	Low	Yes	Yes	Yes	Yes	Unclear	Unclear	Low	Low	Yes	Yes	Yes	Yes	Yes	Yes	Yes	Yes	Yes	Low	High	Low
Jochems 2017	Yes	Yes	Low	Low	Unclear	No	Yes	Low	Low	Yes	Yes	Yes	Unclear	No	Yes	High	High	Unclear	Yes	Yes	Yes	Unclear	Unclear	Yes	Yes	Yes	High	High	Low
Li 2020	Yes	Yes	Unclear	Low	Yes	No	Yes	Unclear	High	Yes	Yes	Yes	Yes	Yes	Unclear	Low	Low	Yes	Unclear	No	Unclear	Yes	No	Yes	Yes	Unclear	High	High	Low
Remedios 2019	Yes	Yes	Low	Low	Yes	Yes	Yes	Low	Low	Yes	Yes	Yes	Yes	Yes	Yes	Low	Low	Unclear	Yes	Yes	Unclear	Yes	Yes	Yes	Yes	Yes	Low	Low	High
Remedios 2020	Yes	Yes	Low	Low	Yes	Yes	Yes	Low	Low	Yes	Yes	Yes	Yes	Yes	Yes	Low	Low	Yes	Yes	Yes	Unclear	Yes	Yes	Yes	Yes	Yes	Low	Low	High
Xu 2020	Unclear	Yes	Low	Low	Yes	Yes	Yes	Low	High	Yes	Yes	Yes	Yes	Yes	Unclear	Low	Low	Yes	Yes	Unclear	Yes	Yes	Yes	Yes	Yes	Unclear	Low	Low	High
Sheller 2020	Yes	Yes	High	Low	Yes	Yes	Yes	Low	Low	Yes	Yes	No	Yes	Yes	Yes	Low	Low	Yes	Yes	No	Yes	No	No	Yes	Yes	Yes	High	High	Low
Tian 2020	Yes	Yes	Low	Low	Yes	Yes	Yes	High	Low	Yes	No	No	Yes	Yes	Yes	Low	Low	Yes	Unclear	Yes	Yes	No	Yes	Yes	Yes	Yes	Low	High	Low

## Sheet: Sheet1
	DOMAIN 1 - Participants				DOMAIN 2 - Applicability					DOMAIN 3 - Outcome								DOMAIN 4 - Analysis										Overall Assessment
Study	DOMAIN 1: Participants. Were appropriate data sources used, e.g. cohort, RCT or nested case-control study data?	DOMAIN 1: Participants. Were all inclusions and exclusions of participants appropriate?	** DOMAIN 1: Participants (RISK OF BIAS) Risk of bias introduced by selection of participants	** DOMAIN 1: Participants (APPLICABILITY). Concern that the included participants and setting do not match the review question	DOMAIN 2: Predictors. Were predictors defined and assessed in a similar way for all participants?	DOMAIN 2: Predictors. Were predictor assessments made without knowledge of outcome data?	DOMAIN 2: Predictors. Are all predictors available at the time the model is intended to be used?	** DOMAIN 2: Predictors (RISK OF BIAS). Risk of bias introduced by predictors or their assessment	** DOMAIN 2: Applicability (APPLICABILITY). Concern that the definition, assessment or timing of predictors in the model do not match the review question CONCERN: (low/ high/ unclear	DOMAIN 3: Outcome. Was the outcome determined appropriately?	DOMAIN 3: Outcome. Was a pre-specified or standard outcome definition used?	DOMAIN 3: Outcome. Were predictors excluded from the outcome definition?	DOMAIN 3: Outcome. Was the outcome defined and determined in a similar way for all participants?	DOMAIN 3: Outcome. Was the outcome determined without knowledge of predictor information?	DOMAIN 3: Outcome. Was the time interval between predictor assessment and outcome determination appropriate?	** DOMAIN 3: Outcome (RISK OF BIAS). Risk of bias introduced by the outcome or its determination	** DOMAIN 3: Outcome (APPLICABILITY). Concern that the outcome, its definition, timing or determination do not match the review question	DOMAIN 4: Analysis. Were there a reasonable number of participants with the outcome?	DOMAIN 4: Analysis. Were continuous and categorical predictors handled appropriately?	DOMAIN 4: Analysis. Were all enrolled participants included in the analysis?	DOMAIN 4: Analysis. Were participants with missing data handled appropriately?	DOMAIN 4: Analysis. Was selection of predictors based on univariable analysis avoided?	DOMAIN 4: Analysis. Were complexities in the data (e.g. censoring, competing risks, sampling of controls) accounted for appropriately?	DOMAIN 4: Analysis. Were relevant model performance measures evaluated appropriately?	DOMAIN 4: Analysis. Were model overfitting and optimism in model performance accounted for?	DOMAIN 4: Analysis. Do predictors and their assigned weights in the final model correspond to the results from multivariable analysis?	** DOMAIN 4: Analysis (RISK OF BIAS). Risk of bias introduced by the analysis	** Overall Assessment. Overall judgement of risk of bias	** Overall Assessment. Overall judgement of applicability
Deist 2020	Yes	Yes	Low	Low	Yes	Unsure	Yes	Low	Low	Yes	Yes	Yes	Yes	Yes	Yes	Low	Low	Yes	Yes	No	Yes	Yes	Yes	Yes	Yes	Yes	Low	Low	High
Deist 2017	Yes	Yes	High	Low	Yes	Yes	Yes	Unclear	Low	Yes	Yes	Unsure	Unsure	No	Unsure	Unclear	High	Yes	Yes	Yes	Unsure	Unsure	Unsure	No	No	Yes	Low	Low	High
Bogowicz 2020	Yes	Yes	Unsure	Low	Yes	Yes	Yes	Low	Low	Yes	Yes	Yes	Yes	Yes	Yes	Low	Low	Yes	Yes	Unsure	Yes	Yes	Yes	Yes	Yes	Unsure	Low	Low	High
Huang 2019	Yes	Yes	Low	Low	Yes	Yes	No	High	Low	Yes	Unsure	Yes	Yes	Yes	Yes	Low	Low	Yes	Yes	No	Yes	No	Yes	Yes	Yes	Yes	Low	High	Low
Li 2020	Yes	Yes	Unsure	Low	Yes	Unsure	Yes	Unclear	Low	Yes	Yes	Yes	Yes	Yes	Yes	Low	Low	Unsure	Yes	Unsure	Unsure	Yes	Unsure	Yes	Yes	Yes	Low	Low	Low
Jochems 2016	Yes	Yes	High	Low	Yes	Yes	Yes	Low	Low	Yes	Yes	Yes	Yes	Unsure	Unsure	Low	Low	Yes	Yes	Yes	Yes	Yes	Yes	Yes	Yes	Yes	Low	High	Low
Jochems 2017	Yes	Yes	Low	Low	Unsure	No	Yes	Low	Low	Yes	Yes	Yes	Unsure	No	Yes	High	High	Unsure	Yes	Yes	Yes	Unsure	Unsure	Yes	Yes	Yes	High	High	Low
Li 2020	Yes	Yes	Unsure	Low	Yes	No	Yes	Unclear	High	Yes	Yes	Yes	Yes	Yes	Unsure	Low	Low	Yes	Unsure	No	Unsure	Yes	No	Yes	Yes	Unsure	High	High	Low
Remedios 2019	Yes	Yes	Low	Low	Yes	Yes	Yes	Low	Low	Yes	Yes	Yes	Yes	Yes	Yes	Low	Low	Unsure	Yes	Yes	Unsure	Yes	Yes	Yes	Yes	Yes	Low	Low	High
Remedios 2020	Yes	Yes	Low	Low	Yes	Yes	Yes	Low	Low	Yes	Yes	Yes	Yes	Yes	Yes	Low	Low	Yes	Yes	Yes	Unsure	Yes	Yes	Yes	Yes	Yes	Low	Low	High
Xu 2020	Unclear	Yes	Low	Low	Yes	Yes	Yes	Low	High	Yes	Yes	Yes	Yes	Yes	Unsure	Low	Low	Yes	Yes	Unsure	Yes	Yes	Yes	Yes	Yes	Unsure	Low	Low	High
Sheller 2020	Yes	Yes	High	Low	Yes	Yes	Yes	Low	Low	Yes	Yes	No	Yes	Yes	Yes	Low	Low	Yes	Yes	No	Yes	No	No	Yes	Yes	Yes	High	High	Low
Tian 2020	Yes	Yes	Low	Low	Yes	Yes	Yes	High	Low	Yes	No	No	Yes	Yes	Yes	Low	Low	Yes	Unsure	Yes	Yes	No	Yes	Yes	Yes	Yes	Low	High	Low
